# Supplementary material for: Transfer RNA modifications and genes for modifying enzymes in Arabidopsis thaliana
Source: BMC Plant Biol. 2010 Sep 14;10:201. doi: 10.1186/1471-2229-10-201 (PMC2956550; doi:10.1186/1471-2229-10-201)
Supplement: Additional file 2 — Subcellular prediction of tRNA modification candidate proteins. Protein sequence of Arabidopsis tRNA modification candidate genes in Table 3 were used in three different protein subcellular localization prediction programs: TargetP, WoLFPSORT and ESLpred. Predicted subcellular localization were also shown in Table 3 when at least two program gave similar predictions. [file 1471-2229-10-201-S2.XLS]

## Sheet: prediction of subcellular local
Prediction of subcellular localization using TargetP, WoLFPSORT and ESLpred
TargetP	http://www.cbs.dtu.dk/services/TargetP/
WoLFPSORT	http://wolfpsort.org/
ESLpred	http://www.imtech.res.in/raghava/eslpred/
Name	Length(a.a.)	TargetP	WoLFPSORT	ESLpred
At4g38890	265	_	nucl	cyto
At5g67220	423	M	chlo	nucl
At5g47970	387	_	chlo	cyto
At3g49640	329	S	cyto	mito
At3g63510	419	M	chlo	cyto
At1g76120	463	_	cyto	cyto
At1g20370	549	_	nucl	cyto
At1g34150	446	_	nucl	nucl
At3g06950	323	C	chlo	mito
At2g30320	510	M	chlo	nucl
At5g35400	420	M	chlo	cyto
At5g14460	540	C	chlo	cyto
At5g51140	395	_	cyto	cyto
At3g04820	715	M	chlo	nucl
At3g52260	369	_	cyto	cyto
At1g76050	430	C	chlo	cyto
At3g19440	477	M	mito	nucl
At1g56345	322	S	chlo	mito
At1g78910	345	M	cyto	mito
At3g19980	303	_	cyto	cyto
At1g50370	303	_	cyto	cyto
At5g55260	305	_	cyto	cyto
At4g26720	305	_	cyto	cyto
At1g69960	307	_	cyto	cyto
At3g58500	313	_	cyto	cyto
At2g42500	313	_	cyto	cyto
At1g10430	306	_	cyto	cyto
At1g59830	306	_	cyto	cyto
At1g07990	802	S	plas	nucl
At2g28360	788	S	plas	cyto
At3g45190	830	_	plas	cyto
At1g30470	811	S	cyto	cyto
At2g15910	367	_	nucl	cyto
At1g13870	302	_	nucl	nucl
At1g27060	386	_	nucl	nucl
At5g63860	440	_	nucl	nucl
At3g55580	488	_	nucl	nucl
At5g16040	396	_	cyto	nucl
At3g53830	487	_	nucl	nucl
At3g26100	532	C	nucl	nucl
At5g57015	435	_	nucl	cyto
At1g03930	471	_	nucl	cyto
At4g26100	450	_	cyto	cyto
At1g72710	465	_	nucl	mito
At5g13680	1319	_	cyto	cyto
At5g14600	318	_	ER	mito
At2g45730	446	_	nucl	cyto
At2g22400	808	_	nucl	cyto
At4g40000	783	M	cyto-nucl	cyto
At5g55920	682	M	nucl	nucl
At4g26600	671	C	chlo	nucl
At3g13180	523	C	chlo	mito
At1g06560	599	M	chlo	cyto
At5g66180	395	_	nucl	cyto
At5g26180	567	_	chlo	mito
At5g01230	309	_	nucl	cyto
At4g25730	821	_	chlo	nucl
At5g13830	224	_	cyto	cyto
At5g24840	251	_	nucl	mito
At5g17660	312	C	chlo	nucl
At1g03110	427	_	nucl	nucl
At3g21300	554	M	mitl	cyto
At2g28450	809	_	nucl	nucl
At1g48175	182	_	chlo	cyto
At1g68720	1307	M	nucl	nucl
At5g24670	400	_	nucl	nucl
At1g01760	420	_	nucl	nucl
At3g56120	468	_	cyto	cyto
At4g27340	619	C	chlo	mito
At4g04670	995	_	cyto	cyto
At4g17610	1850	S	chlo	nucl
At5g47680	344	_	nucl	cyto
At3g26410	477	S	cyto	cyto
At1g78190	124	_	mito	nucl
At1g22270	124	_	mito	cyto
At5g12410	376	_	cyto	nucl
At3g02320	589	_	nucl	mito
At5g15810	691	M	mito	cyto
At3g56330	433	C	chlo	mito
At4g01880	453	C	chlo	cyto
At5g60590	288	C	chlo	cyto
At4g36390	640	C	chlo	cyto
At1g72090	601	_	cyto	cyto
At5g20040	463	M	chlo	nucl
At2g27760	466	_	cyto	cyto
At1g75200	647	M	chlo	cyto
At4g04670	995	_	cyto	cyto
Target P annotation: C-chloroplast, M-mitochondria, S-secretary, "-"-any other location
WoLFPSROT and ESLpred annotation: cyto-cytoplasmic, mito-mitochondria, chlo-chloroplast, nucl-nuclear
